# Supplementary material for: Scalable method for exploring phylogenetic placement uncertainty with custom visualizations using treeio and ggtree
Source: Imeta. 2025 Jan 12;4(1):e269. doi: 10.1002/imt2.269 (PMC11865327; doi:10.1002/imt2.269)
Supplement: Supplementary file 2 — Table S1: Evaluation of random access memory (RAM) utilization using simulated data. Table S2: Datasets used in this article. [file IMT2-4-e269-s001.xlsx]

## Sheet: TableS1
Table S1 Evaluation of random access memory (RAM) utilization using simulated data.
Num_TreeTips	Num_Placement	Elapsed_Time_sec	Peak_RAM_Used_MiB	Replicate times
1000	1000	0.298	9	1
1000	10000	3.503	21.1	1
1000	100000	32.301	113.5	1
1000	1000000	326.176	624.1	1
10000	1000	0.498	18.9	1
10000	10000	3.065	32.8	1
10000	100000	31.859	116.8	1
10000	1000000	317.166	648.5	1
100000	1000	1.97	120.2	1
100000	10000	4.505	94.5	1
100000	100000	34.951	140.2	1
100000	1000000	328.279	651.9	1
50000	1000	0.836	62.9	1
50000	10000	3.45	57.2	1
50000	100000	33.234	145.9	1
50000	1000000	328.691	679.8	1
1000	1000	0.398	9	2
1000	10000	3.739	29.9	2
1000	100000	32.629	147.5	2
1000	1000000	332.202	676	2
10000	1000	0.508	18.9	2
10000	10000	3.714	31.7	2
10000	100000	32.937	144.2	2
10000	1000000	319.616	543	2
100000	1000	1.853	120.2	2
100000	10000	4.672	93.4	2
100000	100000	33.781	154.4	2
100000	1000000	325.19	572.6	2
50000	1000	0.814	62.9	2
50000	10000	3.943	51	2
50000	100000	32.677	138.3	2
50000	1000000	319.164	596.2	2
1000	1000	0.4	9	3
1000	10000	3.345	29.9	3
1000	100000	31.834	123	3
1000	1000000	316.933	620.5	3
10000	1000	0.523	18.9	3
10000	10000	3.461	31.7	3
10000	100000	32.469	138.7	3
10000	1000000	322.806	517.4	3
100000	1000	1.645	120.2	3
100000	10000	4.806	87.6	3
100000	100000	36.842	142.5	3
100000	1000000	327.432	545.4	3
50000	1000	0.819	62.9	3
50000	10000	3.468	50.2	3
50000	100000	32.384	143.7	3
50000	1000000	319.505	568.7	3
1000	1000	0.388	9	4
1000	10000	2.872	32.6	4
1000	100000	31.641	137.4	4
1000	1000000	319.459	592.1	4
10000	1000	0.51	18.9	4
10000	10000	3.459	31.6	4
10000	100000	31.407	133.8	4
10000	1000000	316.679	609	4
100000	1000	1.743	120.2	4
100000	10000	4.706	92.1	4
100000	100000	34.755	124.3	4
100000	1000000	322.442	613.2	4
50000	1000	1.099	62.9	4
50000	10000	3.969	54.9	4
50000	100000	33.438	130.8	4
50000	1000000	325.775	527.2	4
1000	1000	0.357	9	5
1000	10000	3.416	26	5
1000	100000	30.457	143.4	5
1000	1000000	315.736	548.6	5
10000	1000	0.488	18.9	5
10000	10000	3.522	29.2	5
10000	100000	33.023	137.5	5
10000	1000000	320.798	564.7	5
100000	1000	1.857	120.2	5
100000	10000	4.67	92.1	5
100000	100000	35.088	147.4	5
100000	1000000	325.901	596	5
50000	1000	1.096	62.9	5
50000	10000	3.409	54.7	5
50000	100000	33.285	139.6	5
50000	1000000	319.396	620.5	5
1000	1000	0.306	9	6
1000	10000	2.776	32.8	6
1000	100000	30.414	137.6	6
1000	1000000	318.12	526.8	6
10000	1000	0.503	18.9	6
10000	10000	3.029	31.8	6
10000	100000	31.635	138.3	6
10000	1000000	322.101	666.3	6
100000	1000	1.936	120.2	6
100000	10000	4.779	91	6
100000	100000	34.171	112.6	6
100000	1000000	328.345	545.4	6
50000	1000	1.091	62.9	6
50000	10000	4.108	49.1	6
50000	100000	34.178	116.5	6
50000	1000000	318.555	567.6	6
1000	1000	0.387	9	7
1000	10000	3.381	29.8	7
1000	100000	32.005	138.7	7
1000	1000000	321.614	592.8	7
10000	1000	0.512	18.9	7
10000	10000	3.499	31.6	7
10000	100000	32.703	139	7
10000	1000000	321.985	608.4	7
100000	1000	1.939	120.2	7
100000	10000	4.661	93.4	7
100000	100000	34.672	157.8	7
100000	1000000	325.398	613.6	7
50000	1000	0.907	62.9	7
50000	10000	3.743	56	7
50000	100000	32.995	129.6	7
50000	1000000	324.514	518.2	7
1000	1000	0.299	9	8
1000	10000	2.702	23.4	8
1000	100000	30.661	131.5	8
1000	1000000	323.453	540.8	8
10000	1000	0.486	18.9	8
10000	10000	3.426	27.4	8
10000	100000	32.773	131.3	8
10000	1000000	327.601	683.2	8
100000	1000	1.696	120.2	8
100000	10000	4.696	92.2	8
100000	100000	36.453	147.2	8
100000	1000000	327.198	559.9	8
50000	1000	1.099	62.9	8
50000	10000	3.985	50.1	8
50000	100000	33.426	149	8
50000	1000000	326.779	587.6	8
1000	1000	0.29	9	9
1000	10000	3.301	32.7	9
1000	100000	31.551	145.6	9
1000	1000000	320.475	611.5	9
10000	1000	0.488	18.9	9
10000	10000	3.277	33.1	9
10000	100000	31.161	115.9	9
10000	1000000	322.685	628.1	9
100000	1000	1.947	120.2	9
100000	10000	4.632	91.2	9
100000	100000	34.493	148.1	9
100000	1000000	325.362	633.3	9
50000	1000	1.097	62.9	9
50000	10000	3.889	53.8	9
50000	100000	33.881	131.2	9
50000	1000000	322.545	534.8	9
1000	1000	0.397	9	10
1000	10000	3.37	28.6	10
1000	100000	31.897	130.3	10
1000	1000000	324.221	556.8	10
10000	1000	0.37	18.9	10
10000	10000	3.017	33	10
10000	100000	30.819	138.8	10
10000	1000000	318.404	572.7	10
100000	1000	1.524	120.2	10
100000	10000	4.725	90.3	10
100000	100000	33.951	157.1	10
100000	1000000	319.385	611.3	10
50000	1000	1.095	62.9	10
50000	10000	3.907	53.7	10
50000	100000	34.306	141.3	10
50000	1000000	330.043	636.3	10

## Sheet: Table S2
Table S2 Datasets used in this article.
Dataset	Sample Sequence	Reference
Holomycota V4	4195 operational taxonomic units (OTUs)	[25]
Ostreococcus	One environmental sequence	[26]
Mitsi	22 OTUs	[27]
